# Supplementary material for: Study of the Metabolic Profiles of “Indazole-3-Carboxamide” and “Isatin Acyl Hydrazone” (OXIZID) Synthetic Cannabinoids in a Human Liver Microsome Model Using UHPLC-QE Orbitrap MS
Source: Metabolites. 2023 Apr 18;13(4):576. doi: 10.3390/metabo13040576 (PMC10141538; doi:10.3390/metabo13040576)
Supplement: Supplementary file 1 [file metabolites-13-00576-s001.zip]

Archive with 3 entries (3 files):
- Figures S1-S6.pdf
- Figures S7-S12.pdf
- Tables S1-S6.pdf
